# Supplementary material for: Chronoamperometric Ammonium Ion Detection in Water via Conductive Polymers and Gold Nanoparticles
Source: Molecules. 2024 Jun 26;29(13):3028. doi: 10.3390/molecules29133028 (PMC11243345; doi:10.3390/molecules29133028)
Supplement: Supplementary file 1 [file molecules-29-03028-s001.zip]

Archive with 1 entries (1 files):
- molecules-3070715-supplementary.pdf
